# Supplementary material for: Healthcare Professionals’ Perceptions of the Palliative Care Needs of Patients with Severe Brain Injury and Their Caregivers: A Qualitative Study
Source: Brain Sci. 2026 Apr 30;16(5):482. doi: 10.3390/brainsci16050482 (PMC13204764; doi:10.3390/brainsci16050482)
Supplement: Supplementary file 1 [file brainsci-16-00482-s001.zip]

Archive with 1 entries (1 files):
- Table S1_COREQ_Checklist (2).pdf
